# Supplementary material for: Factors Regulating the Relationship Between Total and Size-Fractionated Chlorophyll-a in Coastal Waters of the Red Sea
Source: Front Microbiol. 2019 Sep 9;10:1964. doi: 10.3389/fmicb.2019.01964 (PMC6746215; doi:10.3389/fmicb.2019.01964)
Supplement: Supplementary file 1 [file Data_Sheet_1.CSV]

-999 refers to missing data
Year	Month	Day	Time (Local Jeddha Saudi Arabia)	Latitude (degrees north)	Longitude (degrees east)	Picophytoplankton Chlorophyll-a (mg/m^3)	Nanophytoplankton Chlorophyll-a (mg/m^3)	Microphytoplankton Chlorophyll-a (mg/m^3)	Total Chlorophyll-a (mg/m^3) (sum of 3 size clases)	Dissolved Organic Carbon (micro mol/l)	Total Dissolved Nitrogen (micro mol/l)	Silicate (micro mol/l)	Nitrite (micro mol/l)	Nitrate (micro mol/l)	Phosphate (micro mol/l)	Peukaryotes (cell number/ml)	Synechococcus (cell number/ml)	Prochlorococcus (cell number/ml)	Peukaryotes cell diameter (micron)	Synechococcus cell diameter (micron)	Prochlorococcus cell diameter (micron)	Peukaryotes Relative Red Fluoroscence (dimensionless)	Synechococcus Relative Red Fluoroscence (dimensionless)	Prochlorococcus Relative Red Fluoroscence (dimensionless)	Temperature (degrees C)	Salinity (PSU)
2016.00	3.00000	6.00000	11:28:00	22.4712	39.0345	0.0900000	0.0300000	0.0100000	0.130000	69.7000	6.00000	0.920000	0.160000	0.110000	0.0200000	2087.33	97436.9	33368.8	1.18460	0.819031	0.723601	0.447374	0.0168687	0.00505280	26.6636	-999.000
2016.00	3.00000	7.00000	11:25:00	22.4712	39.0345	0.0700000	0.0200000	0.0100000	0.100000	73.9000	5.90000	1.34000	0.0600000	0.150000	0.170000	3087.14	113084.	49850.2	1.21534	0.803086	0.733818	0.467897	0.0147560	0.00497380	26.5751	38.9502
2016.00	10.0000	26.0000	10:55:00	22.4712	39.0345	0.110000	0.0300000	0.0100000	0.150000	76.1000	3.52000	0.690000	0.000000	0.000000	0.0200000	1733.65	57860.7	41741.8	1.19494	0.840004	0.732258	0.673028	0.0504698	0.00674840	30.9513	39.4091
2016.00	10.0000	27.0000	10:53:00	22.4712	39.0345	0.0800000	0.0300000	0.0100000	0.120000	72.6600	2.76000	0.760000	0.0200000	0.000000	0.0400000	1662.43	77852.8	19359.9	1.20195	0.812778	0.733132	0.461765	0.0154480	0.00474070	30.7331	39.5238
2016.00	10.0000	30.0000	10:18:00	22.4712	39.0345	0.100000	0.0300000	0.0300000	0.160000	73.3400	3.23000	0.580000	0.0900000	-0.0300000	0.0400000	-999.000	-999.000	-999.000	-999.000	-999.000	-999.000	-999.000	-999.000	-999.000	-999.000	-999.000
2016.00	10.0000	31.0000	11:35:00	22.4712	39.0345	0.100000	0.0400000	0.0400000	0.180000	67.5500	2.94000	0.620000	0.0100000	-0.0700000	0.0300000	-999.000	-999.000	-999.000	-999.000	-999.000	-999.000	-999.000	-999.000	-999.000	-999.000	-999.000
2017.00	5.00000	22.0000	11:00:00	22.4712	39.0345	0.0600000	0.0200000	0.0200000	0.100000	95.3600	4.28000	1.15000	0.0800000	0.100000	0.0800000	922.427	48951.5	49024.9	1.23725	0.833095	0.732871	0.606257	0.0254387	0.00525100	29.5744	38.7731
2017.00	5.00000	24.0000	11:37:00	22.4712	39.0345	0.0900000	0.0500000	0.0200000	0.160000	76.7000	4.42000	0.750000	0.100000	0.0300000	0.0700000	5227.61	74372.1	21935.8	1.16616	0.823345	0.743736	0.313499	0.0110000	0.00509960	28.9487	38.9495
2015.00	12.0000	15.0000	10:00:00	22.3065	39.1029	0.331000	0.137000	0.0610000	0.529000	90.1000	8.20000	-999.000	-999.000	-999.000	-999.000	3805.80	49065.6	-999.000	1.29703	0.890079	-999.000	0.997042	0.0710923	-999.000	24.8200	39.9300
2015.00	12.0000	22.0000	10:00:00	22.3065	39.1029	0.330000	0.246000	0.0490000	0.625000	71.5000	9.20000	-999.000	-999.000	-999.000	-999.000	2852.64	67859.3	-999.000	1.25624	0.897442	-999.000	0.821022	0.0752636	-999.000	25.0400	39.8800
2015.00	12.0000	29.0000	10:00:00	22.3065	39.1029	0.152000	0.0710000	0.0300000	0.253000	74.7000	11.1000	-999.000	-999.000	-999.000	-999.000	1572.08	45786.9	15889.3	1.30105	0.889286	0.749580	1.06497	0.0692822	0.00649790	25.6200	39.4400
2016.00	1.00000	6.00000	10:00:00	22.3065	39.1029	0.0650000	0.177000	0.0500000	0.292000	72.0000	6.20000	-999.000	-999.000	-999.000	-999.000	2301.82	58764.1	11093.2	1.28127	0.890167	0.748851	0.843983	0.0701649	0.00620800	23.9800	39.2600
2016.00	1.00000	12.0000	10:00:00	22.3065	39.1029	0.0470000	0.150000	0.0520000	0.249000	83.3000	10.2000	-999.000	-999.000	-999.000	-999.000	3317.33	31964.3	5787.81	1.27100	0.880008	0.742290	0.942009	0.0721877	0.00688990	25.1000	38.3400
2016.00	1.00000	19.0000	10:00:00	22.3065	39.1029	0.138000	0.112000	0.152000	0.402000	76.7000	7.10000	-999.000	-999.000	-999.000	-999.000	4224.36	38731.9	-999.000	1.24043	0.848920	-999.000	0.691620	0.0517729	-999.000	26.0000	38.4000
2016.00	1.00000	26.0000	10:00:00	22.3065	39.1029	0.186000	0.124000	0.310000	0.620000	77.8000	7.80000	-999.000	-999.000	-999.000	-999.000	5022.65	29304.8	-999.000	1.27239	0.886112	-999.000	0.670263	0.0717388	-999.000	22.7600	39.7700
2016.00	2.00000	1.00000	10:00:00	22.3065	39.1029	0.146000	0.0620000	0.0190000	0.227000	73.3000	6.00000	-999.000	-999.000	-999.000	-999.000	2628.07	48892.3	13003.8	1.25550	0.883522	0.735107	0.736474	0.0590915	0.00594400	22.9600	39.4000
2016.00	2.00000	9.00000	10:00:00	22.3065	39.1029	0.147000	0.0740000	0.0510000	0.272000	82.1000	6.90000	2.89000	0.110000	3.73000	0.110000	4517.43	16720.8	-999.000	1.23894	0.856925	-999.000	0.731581	0.0681663	-999.000	23.4000	39.8400
2016.00	2.00000	16.0000	10:00:00	22.3065	39.1029	0.136000	0.0370000	0.0310000	0.204000	78.1000	5.70000	-999.000	-999.000	-999.000	-999.000	4720.09	27833.8	-999.000	1.24292	0.922498	-999.000	0.729470	0.0682827	-999.000	24.9500	38.7000
2016.00	2.00000	23.0000	10:00:00	22.3065	39.1029	0.118000	0.115000	0.0330000	0.266000	87.0000	11.3000	-999.000	-999.000	-999.000	-999.000	4998.68	22476.0	-999.000	1.22276	0.919168	-999.000	0.782024	0.0729882	-999.000	25.0700	37.3000
2016.00	3.00000	1.00000	10:00:00	22.3065	39.1029	0.102000	0.134000	0.0120000	0.248000	100.400	10.3000	-999.000	-999.000	-999.000	-999.000	5890.44	45685.4	-999.000	1.23850	0.915497	-999.000	0.657556	0.0451970	-999.000	27.6600	37.6200
2016.00	3.00000	8.00000	10:00:00	22.3065	39.1029	0.167000	0.118000	0.0310000	0.316000	90.8000	10.8000	-999.000	-999.000	-999.000	-999.000	1680.12	52838.6	-999.000	1.33492	0.922482	-999.000	0.996856	0.0356488	-999.000	27.5900	38.3200
2016.00	3.00000	13.0000	10:00:00	22.3065	39.1029	0.222000	0.103000	0.0830000	0.408000	86.2000	10.4000	-999.000	-999.000	-999.000	-999.000	1091.46	53309.5	-999.000	1.37328	0.908844	-999.000	1.60067	0.0400805	-999.000	29.7000	37.8400
2016.00	3.00000	21.0000	10:00:00	22.3065	39.1029	0.196000	0.154000	0.0630000	0.413000	80.5000	8.00000	2.81000	0.0500000	2.15000	0.0300000	3153.36	45012.1	4686.80	1.27778	0.917150	0.742329	0.715707	0.0432462	0.00600170	27.2900	37.9200
2016.00	3.00000	29.0000	10:00:00	22.3065	39.1029	0.159000	0.0960000	0.0390000	0.294000	82.8000	15.4000	9.37000	0.0800000	10.6600	0.110000	1462.64	57676.0	-999.000	1.32401	0.914964	-999.000	1.08877	0.0365702	-999.000	27.5100	38.1000
2016.00	4.00000	6.00000	10:00:00	22.3065	39.1029	0.130000	0.134000	0.0620000	0.326000	74.4000	9.90000	-999.000	-999.000	-999.000	-999.000	1652.53	45593.4	-999.000	1.34250	0.929413	-999.000	1.18652	0.0362397	-999.000	29.2400	38.2700
2016.00	4.00000	11.0000	10:00:00	22.3065	39.1029	0.171000	0.107000	0.0360000	0.314000	96.9000	14.1000	5.73000	0.100000	5.18000	0.0800000	1453.84	108124.	-999.000	1.40254	0.906805	-999.000	1.62380	0.0254730	-999.000	30.0000	38.3900
2016.00	4.00000	19.0000	10:00:00	22.3065	39.1029	0.156000	0.188000	0.0860000	0.430000	95.7000	11.2000	3.50000	0.0500000	3.43000	0.0100000	1743.89	67223.4	-999.000	1.31616	0.920664	-999.000	0.956668	0.0386246	-999.000	29.3100	38.0700
2016.00	4.00000	26.0000	10:00:00	22.3065	39.1029	0.152000	0.207000	0.102000	0.461000	88.8000	19.3000	13.3000	0.0600000	17.8200	0.000000	1183.91	90892.0	-999.000	1.35473	0.929364	-999.000	0.917901	0.0268281	-999.000	30.9700	38.0700
2016.00	5.00000	3.00000	10:00:00	22.3065	39.1029	0.189000	0.245000	0.0410000	0.475000	96.5000	12.7000	6.35000	0.0800000	5.31000	-0.0100000	845.047	146328.	-999.000	1.39753	0.928104	-999.000	1.40865	0.0234879	-999.000	32.3700	38.4700
2016.00	5.00000	10.0000	10:00:00	22.3065	39.1029	0.181000	0.176000	0.0530000	0.410000	79.9000	12.1000	7.01000	0.110000	4.14000	0.140000	1638.15	102977.	-999.000	1.36017	0.919152	-999.000	1.19142	0.0240748	-999.000	31.5500	38.6100
2016.00	5.00000	16.0000	10:00:00	22.3065	39.1029	0.236000	0.175000	0.0590000	0.470000	78.9000	12.1000	2.16000	0.0800000	2.56000	-0.0100000	1340.90	100043.	-999.000	1.32808	0.925813	-999.000	1.08513	0.0279466	-999.000	32.8100	39.0200
2016.00	5.00000	24.0000	10:00:00	22.3065	39.1029	0.177000	0.182000	0.260000	0.619000	79.6000	12.7000	5.70000	0.0900000	3.63000	0.0500000	1765.18	82230.0	-999.000	1.30298	0.928133	-999.000	0.875308	0.0297787	-999.000	32.3800	38.4100
2016.00	5.00000	31.0000	10:00:00	22.3065	39.1029	0.121000	0.161000	0.951000	1.23300	103.000	16.9000	5.75000	0.150000	5.35000	0.100000	1327.96	24400.1	-999.000	1.44122	0.897915	-999.000	1.48966	0.0203363	-999.000	30.9000	39.1700
2016.00	6.00000	7.00000	10:00:00	22.3065	39.1029	0.165000	0.165000	0.123000	0.453000	84.7000	14.4000	5.81000	0.100000	5.38000	0.0300000	1994.25	70391.7	-999.000	1.33247	0.911907	-999.000	1.09446	0.0225129	-999.000	33.4200	38.5500
2016.00	6.00000	13.0000	10:00:00	22.3065	39.1029	0.137000	0.140000	0.149000	0.426000	86.4000	17.1000	13.8100	0.140000	11.1500	0.110000	2249.97	77281.3	-999.000	1.28970	0.907725	-999.000	1.00436	0.0231620	-999.000	32.7800	39.0400
2016.00	6.00000	20.0000	10:00:00	22.3065	39.1029	0.189000	0.113000	0.0420000	0.344000	-999.000	18.0000	9.68000	0.170000	5.96000	0.0700000	2813.79	48883.4	-999.000	1.33052	0.925297	-999.000	1.50503	0.0287290	-999.000	33.3800	39.2500
2016.00	6.00000	27.0000	10:00:00	22.3065	39.1029	0.129000	0.105000	0.0540000	0.288000	85.9000	62.4000	33.6400	0.130000	55.2900	0.0400000	3547.72	36157.0	-999.000	1.27959	0.923925	-999.000	0.887695	0.0238607	-999.000	33.5500	37.6300
2016.00	7.00000	12.0000	10:00:00	22.3065	39.1029	0.0980000	0.0530000	0.0330000	0.184000	77.8000	13.3000	7.85000	0.180000	4.12000	0.150000	1783.87	75256.5	-999.000	1.31942	0.951424	-999.000	1.05850	0.0242498	-999.000	34.1300	39.4300
2016.00	7.00000	19.0000	10:00:00	22.3065	39.1029	0.0480000	0.0490000	0.0410000	0.138000	82.4000	14.1000	11.8800	0.180000	7.40000	0.200000	997.123	161917.	-999.000	1.36668	0.954198	-999.000	1.08259	0.0250785	-999.000	33.7400	39.8700
2016.00	7.00000	26.0000	10:00:00	22.3065	39.1029	0.214000	0.234000	0.389000	0.837000	73.7000	20.1000	19.8400	0.240000	17.7400	0.150000	2540.31	83472.8	-999.000	1.24970	0.930589	-999.000	0.993623	0.0343011	-999.000	33.4100	39.3400
2016.00	8.00000	2.00000	10:00:00	22.3065	39.1029	0.180000	0.194000	0.263000	0.637000	82.9000	36.8000	18.0300	0.230000	23.7900	0.150000	3241.17	63113.8	-999.000	1.19906	0.929585	-999.000	0.798629	0.0283582	-999.000	33.9700	39.2300
2016.00	8.00000	8.00000	10:00:00	22.3065	39.1029	0.203000	0.208000	0.273000	0.684000	85.3000	25.2000	16.4000	0.160000	14.9500	0.140000	3847.79	118758.	-999.000	1.23581	0.911961	-999.000	0.763981	0.0255550	-999.000	33.6600	38.1700
2016.00	8.00000	15.0000	10:00:00	22.3065	39.1029	0.423000	0.423000	0.194000	1.04000	84.6000	47.5000	27.9400	0.140000	37.0800	0.0900000	3609.25	120211.	-999.000	1.43553	0.942094	-999.000	1.43959	0.0249798	-999.000	33.9900	39.5500
2016.00	8.00000	23.0000	10:00:00	22.3065	39.1029	0.215000	0.0820000	0.0370000	0.334000	80.5000	12.7000	9.68000	0.160000	3.52000	0.0400000	1538.58	114116.	-999.000	1.35669	0.931450	-999.000	1.05645	0.0275732	-999.000	33.2000	39.8300
2016.00	8.00000	30.0000	10:00:00	22.3065	39.1029	0.223000	0.221000	0.460000	0.904000	106.100	44.4000	24.7900	0.160000	32.1900	0.160000	969.479	112811.	-999.000	1.29992	0.938798	-999.000	0.957106	0.0261248	-999.000	34.3100	39.6600
2016.00	9.00000	6.00000	10:00:00	22.3065	39.1029	0.231000	0.126000	0.158000	0.515000	85.2000	16.2000	10.9200	0.160000	7.03000	-0.0100000	1750.08	77292.1	-999.000	1.34961	0.933363	-999.000	1.40821	0.0250729	-999.000	33.9500	39.6400
2016.00	9.00000	21.0000	10:00:00	22.3065	39.1029	0.176000	0.166000	0.259000	0.601000	80.5000	17.3000	10.7200	0.120000	8.60000	0.0400000	2365.63	119923.	-999.000	1.33290	0.926180	-999.000	1.12798	0.0250643	-999.000	33.8300	38.6600
2016.00	9.00000	27.0000	10:00:00	22.3065	39.1029	0.160000	0.114000	0.104000	0.378000	79.9000	20.3000	18.8200	0.220000	19.9600	0.130000	1671.84	82881.4	-999.000	1.29212	0.919815	-999.000	0.932535	0.0255793	-999.000	33.0200	39.8500
2016.00	10.0000	4.00000	10:00:00	22.3065	39.1029	0.119000	0.141000	0.0880000	0.348000	79.9000	7.10000	7.25000	0.240000	2.13000	0.110000	1673.69	91982.4	-999.000	1.30473	0.903602	-999.000	1.12793	0.0287112	-999.000	33.4300	39.8500
2016.00	10.0000	10.0000	10:00:00	22.3065	39.1029	0.276000	0.259000	0.225000	0.760000	76.1000	50.3000	44.6200	0.250000	67.2000	0.140000	967.117	46961.0	-999.000	1.35836	0.926540	-999.000	1.60958	0.0259485	-999.000	33.2200	39.8600
2016.00	10.0000	18.0000	10:00:00	22.3065	39.1029	0.225000	0.0990000	0.0400000	0.364000	80.1000	8.00000	8.87000	0.230000	4.33000	0.180000	1749.27	95736.2	-999.000	1.27301	0.921236	-999.000	0.963044	0.0339545	-999.000	32.3400	39.4200
2016.00	10.0000	23.0000	10:00:00	22.3065	39.1029	0.191000	0.107000	0.0480000	0.346000	96.2000	7.40000	6.08000	0.210000	2.89000	0.120000	2033.54	88924.2	-999.000	1.28665	0.899060	-999.000	1.04142	0.0319766	-999.000	31.6300	38.8200
2016.00	11.0000	1.00000	10:00:00	22.3065	39.1029	0.117000	0.0730000	0.00800000	0.198000	79.8000	8.30000	7.30000	0.210000	5.38000	0.0400000	1192.69	75543.2	-999.000	1.30414	0.932264	-999.000	0.927212	0.0337677	-999.000	31.3900	39.1900
2016.00	11.0000	7.00000	10:00:00	22.3065	39.1029	0.477000	0.251000	0.101000	0.829000	85.2000	12.3000	14.8800	0.200000	13.8900	0.100000	1830.56	70052.7	-999.000	1.44193	0.908736	-999.000	2.05506	0.0376247	-999.000	29.5400	39.2900
2016.00	11.0000	15.0000	10:00:00	22.3065	39.1029	0.145000	0.0930000	0.0420000	0.280000	78.3000	6.70000	8.81000	0.100000	4.85000	0.0600000	1264.69	63742.1	-999.000	1.32352	0.900372	-999.000	1.08625	0.0395620	-999.000	28.5300	38.7000
2016.00	11.0000	22.0000	10:00:00	22.3065	39.1029	0.169000	0.183000	0.0330000	0.385000	83.4000	7.30000	8.73000	0.180000	2.83000	0.190000	1616.77	63583.9	-999.000	1.22274	0.756169	-999.000	1.45703	0.0434831	-999.000	29.2900	38.8500
2016.00	11.0000	29.0000	10:00:00	22.3065	39.1029	0.284000	0.143000	0.0550000	0.482000	67.5000	4.60000	9.37000	0.130000	4.56000	0.190000	5824.64	80999.2	-999.000	1.17064	0.839094	-999.000	0.516424	0.0481578	-999.000	27.4800	38.1000
2016.00	12.0000	6.00000	10:00:00	22.3065	39.1029	0.327000	0.273000	0.0490000	0.649000	74.5000	5.70000	6.40000	0.160000	3.40000	0.180000	2347.85	109143.	-999.000	1.40196	0.887764	-999.000	1.55696	0.0397145	-999.000	27.9800	36.1700
2016.00	12.0000	12.0000	10:00:00	22.3065	39.1029	0.267000	0.161000	0.0360000	0.464000	82.6000	7.30000	7.48000	0.210000	3.56000	0.150000	1571.72	81398.2	-999.000	1.37100	0.871405	-999.000	1.83759	0.0340781	-999.000	26.8600	37.9300
2016.00	12.0000	19.0000	10:00:00	22.3065	39.1029	0.143000	0.0970000	0.0170000	0.257000	80.2000	6.10000	6.48000	0.170000	4.77000	0.250000	2930.57	34967.6	-999.000	1.26384	0.901347	-999.000	0.725080	0.0435996	-999.000	25.9300	38.1600
2016.00	12.0000	27.0000	10:00:00	22.3065	39.1029	0.207000	0.182000	0.000000	0.389000	78.5000	11.4000	10.4200	0.150000	8.94000	0.170000	3310.08	45691.6	-999.000	1.25451	0.899127	-999.000	0.781353	0.0597160	-999.000	26.4800	38.2000
2017.00	1.00000	4.00000	10:00:00	22.3065	39.1029	0.113000	0.408000	0.000000	0.521000	61.8000	11.4000	18.8200	0.100000	18.8700	0.230000	2299.34	40847.1	-999.000	1.23044	0.876940	-999.000	1.02516	0.0457243	-999.000	26.3300	38.4000
2017.00	1.00000	10.0000	10:00:00	22.3065	39.1029	0.134000	0.273000	0.000000	0.407000	67.3000	7.30000	7.25000	0.0500000	4.56000	0.0700000	3291.19	39949.7	-999.000	1.29789	0.854853	-999.000	1.05874	0.0417251	-999.000	24.5800	38.5900
2017.00	1.00000	17.0000	10:00:00	22.3065	39.1029	0.167000	0.339000	0.000000	0.506000	76.0000	6.10000	6.19000	0.0200000	3.59000	0.0700000	3734.61	40668.9	-999.000	1.41538	0.842098	-999.000	1.10855	0.0360915	-999.000	26.8400	38.3500
2017.00	1.00000	24.0000	10:00:00	22.3065	39.1029	0.502000	0.692000	0.0220000	1.21600	88.5000	5.10000	4.51000	0.0300000	0.190000	0.0100000	3449.23	29054.1	-999.000	1.42445	0.848137	-999.000	1.52805	0.0308296	-999.000	26.7000	38.3900
2017.00	1.00000	31.0000	10:00:00	22.3065	39.1029	0.291000	0.191000	0.0390000	0.521000	74.3000	5.40000	5.50000	0.0500000	4.12000	0.0400000	9094.89	69271.6	-999.000	1.29228	0.862334	-999.000	0.630646	0.0413924	-999.000	24.7900	38.2700
2017.00	2.00000	7.00000	10:00:00	22.3065	39.1029	0.327000	0.139000	0.0690000	0.535000	81.3000	24.6000	40.2400	0.0600000	44.1000	0.120000	4353.87	16208.0	-999.000	1.43534	0.882264	-999.000	1.25976	0.0387551	-999.000	23.6800	38.4700
2017.00	2.00000	13.0000	10:00:00	22.3065	39.1029	0.251000	0.141000	0.0580000	0.450000	86.3000	7.60000	7.16000	0.0800000	3.22000	-0.0100000	10216.6	44102.9	-999.000	1.32499	0.876141	-999.000	0.741122	0.0520747	-999.000	23.8100	39.0200
2017.00	2.00000	21.0000	10:00:00	22.3065	39.1029	0.234000	0.0780000	0.0600000	0.372000	81.5000	6.90000	4.83000	0.0200000	3.43000	0.0900000	2809.61	50492.2	-999.000	1.32671	0.853916	-999.000	0.327315	0.0563257	-999.000	23.3300	37.9400
2017.00	2.00000	28.0000	10:00:00	22.3065	39.1029	0.270000	0.109000	0.0750000	0.454000	86.7000	9.60000	5.09000	0.0300000	3.99000	0.0400000	5823.27	34009.5	-999.000	1.32841	0.889753	-999.000	0.670453	0.0493993	-999.000	25.4600	38.5600
2017.00	3.00000	5.00000	10:00:00	22.3065	39.1029	0.0560000	0.0170000	0.0320000	0.105000	95.0000	9.00000	4.57000	0.0800000	1.24000	0.100000	5970.74	28824.8	-999.000	1.24360	0.852403	-999.000	0.653894	0.0386725	-999.000	25.8700	38.7800
2017.00	3.00000	15.0000	10:00:00	22.3065	39.1029	0.207000	0.113000	0.0510000	0.371000	105.500	10.2000	4.69000	0.0600000	1.86000	-0.0300000	5038.45	10785.3	-999.000	1.43761	0.859770	-999.000	0.606548	0.0268436	-999.000	26.2600	39.2600
2017.00	3.00000	22.0000	10:00:00	22.3065	39.1029	0.116000	0.118000	0.0460000	0.280000	95.6000	23.7000	17.8400	0.0700000	22.2300	0.120000	4844.03	26644.5	-999.000	1.24508	0.868117	-999.000	0.458895	0.0340216	-999.000	24.9900	38.9400
2017.00	3.00000	28.0000	10:00:00	22.3065	39.1029	0.153000	0.158000	0.0570000	0.368000	91.6000	9.20000	6.59000	0.130000	2.15000	0.140000	4685.56	49404.8	-999.000	1.27238	0.878250	-999.000	0.569037	0.0315164	-999.000	27.1800	38.8700
2017.00	4.00000	4.00000	10:00:00	22.3065	39.1029	0.177000	0.0890000	0.0350000	0.301000	94.8000	8.70000	7.31000	0.130000	3.99000	0.100000	2268.61	97513.7	-999.000	1.36081	0.894994	-999.000	0.891998	0.0185148	-999.000	30.4400	39.0100
2017.00	4.00000	11.0000	10:00:00	22.3065	39.1029	0.177000	0.102000	0.0440000	0.323000	89.0000	8.20000	6.78000	0.130000	2.76000	0.110000	1705.98	97415.9	-999.000	1.40313	0.887627	-999.000	1.07117	0.0207042	-999.000	29.7300	39.3000
2017.00	4.00000	18.0000	10:00:00	22.3065	39.1029	0.252000	0.0920000	0.0310000	0.375000	86.1000	7.40000	5.28000	0.0900000	2.44000	0.100000	4238.72	85839.9	-999.000	1.32088	0.889869	-999.000	0.598279	0.0244061	-999.000	27.0100	38.9400
2017.00	4.00000	26.0000	10:00:00	22.3065	39.1029	0.271000	0.148000	0.0510000	0.470000	99.5000	7.90000	6.18000	0.120000	1.93000	0.120000	1410.30	100011.	-999.000	1.47701	0.905122	-999.000	1.40376	0.0203244	-999.000	29.9900	38.9400
2017.00	5.00000	1.00000	10:00:00	22.3065	39.1029	0.0610000	0.164000	0.160000	0.385000	83.1000	7.70000	6.00000	0.140000	3.40000	0.100000	1129.03	14571.5	-999.000	1.39043	0.901093	-999.000	1.08767	0.0268724	-999.000	30.1500	39.2900
2017.00	5.00000	9.00000	10:00:00	22.3065	39.1029	0.194000	0.0940000	0.267000	0.555000	89.1000	7.90000	4.30000	0.0900000	2.41000	0.130000	1528.90	88654.6	-999.000	1.48731	0.896551	-999.000	0.938650	0.0180669	-999.000	30.6000	38.6200
2017.00	5.00000	16.0000	10:00:00	22.3065	39.1029	0.179000	0.151000	0.133000	0.463000	105.600	11.1000	4.29900	0.121000	3.25600	0.0390000	1829.48	89756.5	-999.000	1.39745	0.883642	-999.000	0.946957	0.0177677	-999.000	32.7600	39.2900
2017.00	5.00000	30.0000	10:00:00	22.3065	39.1029	0.300000	0.176000	0.0720000	0.548000	102.000	19.4000	16.0180	0.0880000	33.3200	0.0500000	1411.94	103485.	-999.000	1.51435	0.910186	-999.000	1.06300	0.0218282	-999.000	30.4400	39.0100
2017.00	6.00000	6.00000	10:00:00	22.3065	39.1029	0.148000	0.146000	0.121000	0.415000	114.000	14.1000	8.46100	0.0980000	9.53500	0.0860000	1606.29	86784.7	-999.000	1.51474	0.925725	-999.000	1.14381	0.0163750	-999.000	31.6500	39.1200
2017.00	6.00000	13.0000	10:00:00	22.3065	39.1029	0.244000	0.173000	0.319000	0.736000	124.000	9.80000	5.31500	0.0940000	1.53500	0.0410000	3574.15	55508.8	-999.000	1.48460	0.885487	-999.000	0.276332	0.0140342	-999.000	32.9100	39.6900
2017.00	6.00000	20.0000	10:00:00	22.3065	39.1029	0.174000	0.209000	0.0950000	0.478000	119.900	45.8000	31.2480	0.242000	44.6140	0.0810000	1380.60	36964.3	-999.000	1.44837	0.930985	-999.000	1.58932	0.0223627	-999.000	33.1900	38.6600
2017.00	6.00000	27.0000	10:00:00	22.3065	39.1029	0.152000	0.120000	0.103000	0.375000	114.200	19.4000	5.89500	0.118000	4.31900	0.0280000	1939.76	67640.8	-999.000	1.30235	0.884319	-999.000	0.853868	0.0187783	-999.000	33.2000	39.5500
2017.00	7.00000	4.00000	10:00:00	22.3065	39.1029	0.100000	0.187000	0.136000	0.423000	132.000	22.7000	7.02800	0.180000	7.47100	0.0830000	2456.46	41156.7	-999.000	1.34125	0.876426	-999.000	0.962040	0.0213233	-999.000	33.8700	39.5000
2017.00	7.00000	11.0000	10:00:00	22.3065	39.1029	0.156000	0.149000	0.233000	0.538000	115.700	17.2000	4.28300	0.0890000	1.82300	0.0760000	2045.81	53745.7	-999.000	1.31520	0.885865	-999.000	0.818131	0.0236013	-999.000	33.4500	39.8300
2017.00	7.00000	18.0000	10:00:00	22.3065	39.1029	0.151000	0.0750000	0.0900000	0.316000	102.400	26.4000	20.1190	0.105000	27.5910	0.0410000	1840.08	44762.7	-999.000	1.28472	0.894833	-999.000	0.742033	0.0178663	-999.000	34.0900	39.1200
2017.00	7.00000	25.0000	10:00:00	22.3065	39.1029	0.193000	0.236000	0.215000	0.644000	113.200	26.2000	17.6290	0.132000	21.1520	0.0280000	2011.97	91162.4	-999.000	1.37388	0.937780	-999.000	0.899081	0.0213520	-999.000	33.6400	39.6800
2017.00	8.00000	1.00000	10:00:00	22.3065	39.1029	0.157000	0.0970000	0.0930000	0.347000	107.000	19.5000	7.18300	0.131000	5.38100	0.0470000	2261.22	70310.8	-999.000	1.33472	0.938323	-999.000	0.654323	0.0251997	-999.000	33.5000	39.7200
2017.00	8.00000	8.00000	10:00:00	22.3065	39.1029	0.194000	0.221000	0.161000	0.576000	108.800	20.8000	12.0730	0.198000	10.7720	0.0250000	2380.00	81199.5	-999.000	1.28688	0.932529	-999.000	0.695309	0.0216741	-999.000	33.4000	39.8500
2017.00	8.00000	15.0000	10:00:00	22.3065	39.1029	0.0820000	0.143000	0.0560000	0.281000	114.900	21.7000	5.53200	0.168000	5.56200	0.0280000	3739.79	82855.2	-999.000	1.36061	0.915810	-999.000	0.783822	0.0226804	-999.000	34.0700	39.4700
2017.00	8.00000	22.0000	10:00:00	22.3065	39.1029	0.0160000	0.0210000	0.695000	0.732000	129.200	28.3000	19.5900	0.155000	22.4050	0.0310000	-999.000	-999.000	-999.000	-999.000	-999.000	-999.000	-999.000	-999.000	-999.000	33.6500	39.8700
2017.00	8.00000	29.0000	10:00:00	22.3065	39.1029	0.317000	0.122000	0.168000	0.607000	125.500	19.6000	9.52800	0.178000	10.4820	0.0560000	3684.51	45486.7	-999.000	1.22875	0.927464	-999.000	0.675411	0.0240064	-999.000	34.4800	39.7900
2017.00	9.00000	5.00000	10:00:00	22.3065	39.1029	0.528000	0.303000	0.315000	1.14600	118.400	51.2000	37.4880	0.143000	41.8310	0.0610000	4983.23	33623.0	-999.000	1.33862	0.876732	-999.000	1.27868	0.0212956	-999.000	33.7100	40.0400
2017.00	9.00000	12.0000	10:00:00	22.3065	39.1029	0.242000	0.133000	0.0990000	0.474000	121.000	14.5000	5.84000	0.129000	5.59500	0.0290000	4027.42	88027.8	-999.000	1.32684	0.925005	-999.000	0.829879	0.0216839	-999.000	33.7200	39.6800
2017.00	9.00000	18.0000	10:00:00	22.3065	39.1029	0.295000	0.237000	0.538000	1.07000	119.100	14.9000	6.76900	0.110000	5.55300	0.0520000	-999.000	-999.000	-999.000	-999.000	-999.000	-999.000	-999.000	-999.000	-999.000	33.6900	40.1600
2017.00	9.00000	26.0000	10:00:00	22.3065	39.1029	0.295000	0.220000	0.172000	0.687000	93.4000	63.2000	43.5420	0.0940000	44.4350	0.126000	3158.82	51912.2	-999.000	1.31400	0.893750	-999.000	0.997276	0.0181582	-999.000	33.1200	39.9200
2017.00	10.0000	3.00000	10:00:00	22.3065	39.1029	0.0840000	0.183000	0.136000	0.403000	137.900	22.2000	9.94900	0.136000	8.55700	0.0680000	3596.34	88157.9	-999.000	1.26079	0.894449	-999.000	0.776297	0.0203305	-999.000	33.1600	39.7400
2017.00	10.0000	10.0000	10:00:00	22.3065	39.1029	0.216000	0.0860000	0.0440000	0.346000	126.500	18.1000	6.17900	0.137000	3.14400	0.0540000	-999.000	-999.000	-999.000	-999.000	-999.000	-999.000	-999.000	-999.000	-999.000	32.3700	40.0500
2017.00	10.0000	17.0000	10:00:00	22.3065	39.1029	0.235000	0.0870000	0.0530000	0.375000	109.100	18.8000	8.92100	0.110000	8.82700	0.0530000	1914.14	118774.	-999.000	1.41026	0.868581	-999.000	1.12662	0.0226550	-999.000	31.9300	39.6800
2017.00	10.0000	23.0000	10:00:00	22.3065	39.1029	0.742000	0.445000	0.113000	1.30000	140.300	15.6000	5.95400	0.196000	5.51600	0.0850000	8577.29	52310.0	-999.000	1.06528	0.847553	-999.000	0.271904	0.0205852	-999.000	31.1000	39.5600
2017.00	10.0000	31.0000	10:00:00	22.3065	39.1029	0.269000	0.162000	0.120000	0.551000	152.200	19.5000	10.3300	0.142000	10.2920	0.0610000	3804.59	74261.1	-999.000	1.29240	0.892305	-999.000	0.822538	0.0256296	-999.000	30.9300	39.7500
2017.00	11.0000	7.00000	10:00:00	22.3065	39.1029	0.251000	0.0850000	0.0640000	0.400000	126.900	18.2000	6.79000	0.107000	7.09100	0.0420000	3169.16	104112.	-999.000	1.27537	0.866846	-999.000	0.914228	0.0224436	-999.000	30.3400	39.5200
2017.00	11.0000	13.0000	10:00:00	22.3065	39.1029	0.326000	0.126000	0.145000	0.597000	135.800	22.2000	9.00000	0.124000	10.4310	0.0610000	2764.60	60146.4	-999.000	1.33880	0.889161	-999.000	1.34849	0.0264741	-999.000	29.7200	39.2500
2017.00	11.0000	21.0000	10:00:00	22.3065	39.1029	0.265000	0.116000	0.0440000	0.425000	107.300	23.9000	10.3410	0.149000	14.1610	0.321000	1266.52	111198.	-999.000	1.32676	0.876109	-999.000	1.23931	0.0322767	-999.000	29.2300	38.5500
2017.00	11.0000	28.0000	10:00:00	22.3065	39.1029	0.298000	0.137000	0.119000	0.554000	133.400	23.9000	8.26100	0.158000	12.2340	0.0520000	1788.95	79504.4	-999.000	1.43158	0.878905	-999.000	1.49125	0.0299981	-999.000	27.0300	38.1200
2017.00	12.0000	5.00000	10:00:00	22.3065	39.1029	0.297000	0.140000	0.127000	0.564000	103.800	18.8000	6.94800	0.0840000	7.60400	0.0450000	3168.85	69549.0	-999.000	1.41947	0.879827	-999.000	2.29786	0.0367690	-999.000	27.0100	38.6600
2017.00	12.0000	12.0000	10:00:00	22.3065	39.1029	0.156000	0.0680000	0.0660000	0.290000	93.2000	20.5000	10.0570	0.0300000	11.0270	0.0300000	3688.65	50438.4	-999.000	1.34192	0.884136	-999.000	0.948681	0.0484164	-999.000	25.7000	38.4600
2017.00	12.0000	19.0000	10:00:00	22.3065	39.1029	0.181000	0.0570000	0.0520000	0.290000	-999.000	-999.000	3.54900	0.0670000	2.74200	0.0570000	1716.16	45399.5	-999.000	1.45655	0.877342	-999.000	0.522409	0.0419147	-999.000	24.7800	38.5600
2017.00	12.0000	27.0000	10:00:00	22.3065	39.1029	0.208000	0.103000	0.0440000	0.355000	-999.000	-999.000	3.04200	0.0540000	1.34200	0.0400000	4307.48	59005.2	-999.000	1.30264	0.897474	-999.000	0.899797	0.0599950	-999.000	25.8700	38.7000
2018.00	1.00000	15.0000	08:41:00	22.3211	39.0274	0.140348	0.0486570	0.138389	0.327394	76.2146	1.75179	0.599118	0.0209758	1.41539	0.0278294	5095.48	68726.8	6323.62	1.21959	0.852328	0.749433	0.296891	0.0216398	0.00389270	25.5000	39.6500
2018.00	2.00000	19.0000	08:49:00	22.3211	39.0274	0.310568	0.0830791	0.0153562	0.409003	79.8812	1.75179	1.34712	0.0371912	0.411663	0.118004	3161.96	71223.9	85353.7	1.22362	0.874726	0.762363	0.495821	0.0348025	0.00448350	26.5000	39.1155
2018.00	3.00000	14.0000	09:12:00	22.3211	39.0274	0.178909	0.0636771	0.00569630	0.248282	77.0479	1.75179	1.11042	0.00130420	0.160357	0.0642719	2221.58	70614.4	55327.1	1.31876	0.861233	0.754379	0.563489	0.0138835	0.00316280	26.6000	39.3297
2018.00	4.00000	16.0000	08:41:00	22.3211	39.0274	0.122034	0.0370995	0.00387810	0.163011	77.9646	2.32250	1.10141	0.000130400	0.122990	0.0607867	2690.07	54001.9	49203.8	1.26459	0.849925	0.742726	0.278911	0.0123267	0.00294320	28.0679	39.1730
2018.00	5.00000	14.0000	09:01:00	22.3211	39.0274	0.217051	0.0776725	0.0178393	0.312563	92.2979	12.2446	1.03309	-0.00480380	0.387774	0.0244810	3252.21	97962.7	68897.8	1.20416	0.833704	0.746282	0.315537	0.0130773	0.00336090	29.3000	39.1862
2018.00	6.00000	6.00000	08:51:33	22.3211	39.0274	0.108364	0.0477813	0.0115664	0.167712	83.7146	11.1161	1.47044	-0.00134770	0.0144989	0.0261026	2382.65	47384.7	47339.4	1.25535	0.863045	0.751561	0.331969	0.0214209	0.00331020	29.5000	39.3278
2018.00	7.00000	16.0000	08:28:04	22.3211	39.0274	0.0834245	0.0597599	0.0105715	0.153756	74.0479	1.75179	1.14191	-0.0144113	0.0608865	0.0356002	847.424	68586.3	30199.1	1.35915	0.859862	0.752394	0.435153	0.0153914	0.00299290	31.3000	39.5100
2018.00	8.00000	6.00000	08:51:00	22.3211	39.0274	0.116749	0.0327110	0.0280830	0.177543	107.381	15.2875	0.991961	-0.0195411	0.944295	0.0373165	644.593	19550.9	2756.19	1.27536	0.903664	0.781675	0.471177	0.0302564	0.00347540	32.4000	39.5803
2018.00	9.00000	11.0000	08:51:00	22.3211	39.0274	0.113235	0.0398342	0.0853669	0.238436	84.8812	1.75179	0.774517	-0.0120203	0.0527567	0.0282717	1012.36	62724.8	27589.4	1.29072	0.864009	0.750925	0.498476	0.0206091	0.00352810	31.7000	39.5839
2018.00	10.0000	17.0000	08:40:00	22.3211	39.0274	0.131541	0.0521135	0.0289935	0.212648	81.1312	1.75179	0.981275	-0.00797730	0.0711248	0.0202482	1938.56	50295.0	25267.0	1.18465	0.859491	0.737257	0.400328	0.0331168	0.00403410	31.6000	39.5177
2018.00	11.0000	13.0000	09:10:00	22.3211	39.0274	0.290191	0.0792446	0.0386848	0.408120	84.8812	1.75179	0.888582	-0.00773820	0.0811023	0.0608604	1354.26	66278.4	19914.5	1.29976	0.901135	0.789229	0.807412	0.0518348	0.00506070	29.4000	39.6073
2018.00	12.0000	12.0000	08:35:00	22.3211	39.0274	0.309290	0.0439540	0.0122738	0.365517	78.9646	1.75179	0.944857	0.00736870	0.0591692	0.0454452	4882.30	84596.6	42576.5	1.21580	0.855665	0.766671	0.415022	0.0293914	0.00490140	28.1000	39.4895
2018.00	1.00000	15.0000	09:24:00	22.3065	39.1029	0.342488	0.0915598	0.0361283	0.470176	-999.000	-999.000	2.30276	0.0218017	2.07068	0.0124143	3656.48	74533.6	4579.03	1.25412	0.864725	0.760454	0.458075	0.0188254	0.00467340	24.6000	39.7100
2018.00	2.00000	19.0000	09:36:00	22.3065	39.1029	0.428043	0.197030	0.0291275	0.654201	82.0479	7.49679	2.79829	0.113812	1.80751	0.0770442	8444.13	98297.7	6066.80	1.24725	0.895253	0.818905	0.436493	0.0185017	0.00515330	24.6000	39.8053
2018.00	3.00000	14.0000	09:45:00	22.3065	39.1029	0.318106	0.198881	0.0683305	0.585317	103.631	1.75179	3.91576	0.132571	1.78195	0.0515313	2276.03	95605.2	0.000000	1.32322	0.953211	-999.000	0.809928	0.0142104	0.000000	27.7000	40.0477
2018.00	4.00000	16.0000	09:24:00	22.3065	39.1029	0.246936	0.147917	0.407024	0.801877	96.3812	10.2875	2.10185	0.0371912	1.67769	0.0266291	1875.36	132009.	0.000000	1.38521	0.922893	-999.000	0.812664	0.0113266	0.000000	29.4829	39.8878
2018.00	5.00000	14.0000	09:39:15	22.3065	39.1029	0.185426	0.219043	0.0879863	0.492455	119.465	18.6804	3.70940	0.103618	2.87740	0.0149203	1416.71	71824.8	0.000000	1.29996	0.926447	-999.000	0.731107	0.0138761	0.000000	30.7000	40.0886
2018.00	6.00000	6.00000	09:28:23	22.3065	39.1029	0.228909	0.123000	0.0639916	0.415900	103.881	14.4232	4.97142	0.115008	3.45384	-0.00619130	4633.81	82152.1	0.000000	1.19985	0.918240	-999.000	0.357603	0.0122634	0.000000	31.5049	40.4141
2018.00	7.00000	16.0000	09:04:18	22.3065	39.1029	0.245631	0.0856930	0.241541	0.572865	86.7146	10.8089	5.34625	0.113269	2.01291	0.0463613	6861.37	91145.1	0.000000	1.13899	0.899954	-999.000	0.358889	0.0131592	0.000000	33.4585	40.6639
2018.00	8.00000	6.00000	09:33:00	22.3065	39.1029	0.313233	0.214630	0.113299	0.641162	115.798	14.5446	6.19482	0.0762300	4.00055	0.0384852	3017.72	150867.	0.000000	1.43694	0.919953	-999.000	1.14013	0.0128514	0.000000	34.2000	40.5909
2018.00	9.00000	11.0000	09:42:00	22.3065	39.1029	0.305687	0.172642	0.273857	0.752186	121.715	26.2732	5.18414	0.149004	2.29528	0.0265869	3629.96	97274.0	0.000000	1.32263	0.940638	-999.000	0.865858	0.0139508	0.000000	33.6886	40.8480
2018.00	10.0000	17.0000	09:25:00	22.3065	39.1029	0.282568	0.0926733	0.113891	0.489132	102.215	15.8304	4.62472	0.121203	2.55012	0.0285665	2095.37	100205.	489.680	1.24757	0.903657	0.938071	0.629167	0.0138844	0.00869770	32.2200	40.3628
2018.00	11.0000	13.0000	09:54:00	22.3065	39.1029	0.236780	0.134884	0.0423504	0.414014	135.215	20.9589	2.82340	0.0749910	1.22125	-999.000	2520.97	92317.1	0.000000	1.33714	0.919857	-999.000	0.745200	0.0180665	0.000000	27.2100	39.8293
2018.00	12.0000	12.0000	09:24:00	22.3065	39.1029	0.191362	0.0679696	0.176489	0.435821	75.0479	10.7161	2.37939	0.0197368	1.34152	0.0153836	4514.45	60977.1	5709.46	1.24059	0.890522	0.776163	0.421558	0.0296307	0.00472800	26.3000	39.6333
